# Supplementary material for: The Therapeutic Relevance of Urolithins, Intestinal Metabolites of Ellagitannin-Rich Food: A Systematic Review of In Vivo Studies
Source: Nutrients. 2022 Aug 25;14(17):3494. doi: 10.3390/nu14173494 (PMC9460125; doi:10.3390/nu14173494)
Supplement: Supplementary file 1 [file nutrients-14-03494-s001.zip]

Archive with 1 entries (1 files):
- nutrients-1811669-supplementary.pdf
